# Supplementary material for: Population Patterns and Dynamics of Ilisha elongata (Clupeiformes: Pristigasteridae) Revealed by Target Enrichment Data
Source: Evol Appl. 2025 Aug 6;18(8):e70142. doi: 10.1111/eva.70142 (PMC12329003; doi:10.1111/eva.70142)
Supplement: Supplementary file 5 — Table S1: Simulation results of six demographic models based on site frequency spectrum (SFS) using FASTSIMCOAL2.8. [file EVA-18-e70142-s006.xlsx]

## Sheet: Sheet1
model1	NPOP0$	NPOP1$	NPOP2$	NPOP3$	T2$	T1$	T0$	MaxEstLhood	MaxObsLhood
	13423	14877	10495	318660	2138	2723	4619	-8018.07	-5987.66
model2	NPOP0$	NPOP1$	NPOP2$	NPOP3$	T2$	T1$	T0$	MaxEstLhood	MaxObsLhood
	26489	22075	23940	405450	4479	5177	7503	-8031.41	-5987.66
model3	NPOP0$	NPOP1$	NPOP2$	NPOP3$	T2$	T1$	T0$	MaxEstLhood	MaxObsLhood
	20712	13266	7709	514700	1766	2823	5078	-8005.29	-5987.66
model4(IM)	NPOP0$	NPOP1$	NPOP2$	NPOP3$	T2$	M10$	M01$	M21$	M12$	T1$	T0$	MaxEstLhood	MaxObsLhood
	475267	3099	2262	4248	2658	1.67191e-05	0.000314194	4.86725e-05	0.000626791	9797	32559	-7836.34	-5987.66
model5(AM)	NPOP0$	NPOP1$	NPOP2$	NPOP3$	T3$	M10$	M01$	M21$	M12$	T2$	T1$	T0$	MaxEstLhood	MaxObsLhood
	577320	9632	4872	39087	3166	0.0027794	0.003748	0.00014053	0.000321387	7493	10435	15672	-7978.96	-5987.66
model6(SC)	NPOP0$	NPOP1$	NPOP2$	NPOP3$	N0$	N1$	N2$	N3$	N12$	N012$	NANC$	T3$	T2$	T1$	T0$	M10$	M01$	M21$	M12$	MaxEstLhood	MaxObsLhood
	10934	2258	1428	286	18806	190642	147197	50348	1874	193217	160175	3214	4213	9120	23802	5.19111e-05	0.000637082	3.22197e-05	0.0012698	-7756.28	-5987.66
