# Supplementary material for: Population Patterns and Dynamics of Ilisha elongata (Clupeiformes: Pristigasteridae) Revealed by Target Enrichment Data
Source: Evol Appl. 2025 Aug 6;18(8):e70142. doi: 10.1111/eva.70142 (PMC12329003; doi:10.1111/eva.70142)
Supplement: Supplementary file 6 — Table S2: Outliers uncovered by FDIST method implemented in ARLEQUIN across all populations after FDR correction (p < 0.05). [file EVA-18-e70142-s003.xlsx]

## Sheet: Sheet1
Locus ID	Obs. Het. BP	Obs FST	FDR	1-FST quantile
6	0.499901	-0.0354496	0.0332214	0.998406
7	0.500264	-0.0416283	0.0155366	0.999375
8	0.501243	-0.0584428	0.000686966	0.999978
9	0.501287	-0.0598894	0.00049742	0.999985
10	0.501351	-0.062523	0.000261382	0.999992
11	0.501351	-0.062523	0.000261382	0.999992
12	0.501351	-0.062523	0.000261382	0.999992
13	0.501366	-0.0656171	0.000124176	0.999997
35	0.132241	0.795947	1.97676e-132	7.64879e-135
180	0.47563	-0.0357411	0.0353586	0.998276
188	0.510852	0.537765	1.26431e-58	1.36704e-60
229	0.190269	0.368946	0.00179705	6.11925e-05
241	0.105641	0.811555	9.41007e-118	4.37058e-120
247	0.219551	0.287744	0.015526	0.00061287
255	0.494645	-0.0362	0.0308591	0.998543
352	0.115486	0.939868	2.24808e-282	1.7405e-285
355	0.490661	0.400885	5.12763e-09	1.27451e-10
356	0.515152	0.533375	3.31075e-56	4.09662e-58
443	0.520563	0.578974	1.36952e-83	1.06258e-85
462	0.3669	0.357792	4.14876e-13	8.67331e-15
485	0.102353	0.551161	8.968e-05	2.36076e-06
491	0.106714	0.934925	2.14903e-237	4.99476e-240
495	0.451541	0.262287	0.015526	0.000601883
510	0.336585	0.398028	5.84209e-25	1.0404e-26
528	0.158808	-0.0390908	0.0442165	0.997795
530	0.153291	-0.0381571	0.0476002	0.997568
553	0.53849	0.697452	2.16733e-181	6.71451e-184
554	0.426502	0.404933	3.73505e-29	6.36238e-31
573	0.487079	0.354894	0.00101207	3.28705e-05
642	0.277118	0.403669	0.0116279	0.000431995
648	0.439191	-0.0390484	0.0253659	0.998822
670	0.191399	0.621888	1.34737e-96	7.30183e-99
672	0.17954	0.585637	4.50212e-72	4.53387e-74
682	0.176225	0.600896	1.05709e-81	9.00236e-84
683	0.202007	0.502413	2.52658e-48	3.51837e-50
694	0.175198	0.439232	2.12957e-11	4.77543e-13
710	0.368659	0.256425	0.0253659	0.00116339
728	0.199099	0.447044	6.72917e-25	1.25279e-26
769	0.44829	0.337064	2.20057e-09	5.28337e-11
772	0.373708	0.354863	1.68421e-12	3.64509e-14
792	0.202403	0.303404	0.0191932	0.000787336
801	0.274379	0.372216	0.0218128	0.000979211
847	0.356928	0.239782	0.0442165	0.00222451
848	0.46972	0.41842	1.0268e-33	1.51185e-35
893	0.41494	0.32333	7.2352e-10	1.67826e-11
908	0.235918	0.307561	0.00145425	4.84462e-05
916	0.260786	0.251407	0.0497952	0.0026208
956	0.144935	0.432007	0.0151491	0.000574542
1019	0.518243	0.372607	0.000124176	3.45561e-06
1021	0.461166	0.274499	0.0084342	0.000300289
1025	0.484331	0.300602	0.00823581	0.000286851
1027	0.500238	0.477773	1.44581e-30	2.34816e-32
1028	0.496405	0.446562	7.39024e-20	1.42568e-21
1030	0.500587	0.480251	1.62146e-31	2.51412e-33
1102	0.150646	0.725777	2.20717e-81	2.05242e-83
1145	0.514808	0.342828	0.00937019	0.000340866
1173	0.369305	0.265078	0.0196848	0.000853213
1188	0.347314	0.530278	8.4303e-95	5.21534e-97
1222	0.404212	-0.0331297	0.0497728	0.997419
1253	0.521401	0.525903	3.8228e-52	5.0301e-54
1282	0.20099	0.566401	9.10142e-86	6.34173e-88
1283	0.214978	0.286153	0.0196848	0.000842912
1284	0.214978	0.286153	0.0196848	0.000842912
1314	0.521104	0.536387	9.90533e-58	1.1455e-59
1315	0.396273	0.23762	0.0218128	0.000962579
1347	0.106714	0.934925	2.14903e-237	4.99476e-240
1358	0.488877	0.443335	4.83009e-19	9.71748e-21
1360	1	1	3.91515e-06	0
