# Supplementary material for: Population Patterns and Dynamics of Ilisha elongata (Clupeiformes: Pristigasteridae) Revealed by Target Enrichment Data
Source: Evol Appl. 2025 Aug 6;18(8):e70142. doi: 10.1111/eva.70142 (PMC12329003; doi:10.1111/eva.70142)
Supplement: Supplementary file 7 — Table S3: Outliers uncovered by BAYESCAN across all populations (q‐value < 0.05). Supporting Informations associated with this article can be found in the Dryad. DOI: https://doi.org/10.6084/m9.figshare.28342883. [file EVA-18-e70142-s001.xlsx]

## Sheet: Sheet1
Locus ID	prob	log10(PO)	qval	alpha	fst
1019	1.0000	1000.0	0.0000	2.2092	0.28726
1025	0.99900	2.9995	4.3487e-05	1.7852	0.22935
1027	1.0000	1000.0	0.0000	3.0530	0.42670
1028	1.0000	1000.0	0.0000	2.8890	0.39767
1030	1.0000	1000.0	0.0000	3.0488	0.42588
1145	1.0000	1000.0	0.0000	2.1040	0.27189
1188	1.0000	1000.0	0.0000	2.6804	0.36404
1253	1.0000	1000.0	0.0000	3.1266	0.43982
1284	0.23945	-0.50192	0.034823	0.44164	0.10745
1314	1.0000	1000.0	0.0000	2.7772	0.37831
1358	1.0000	1000.0	0.0000	2.9236	0.40383
188	1.0000	1000.0	0.0000	3.3191	0.47500
189	1.0000	1000.0	0.0000	2.9287	0.40479
355	1.0000	1000.0	0.0000	2.1166	0.27428
356	1.0000	1000.0	0.0000	2.6604	0.35857
443	1.0000	1000.0	0.0000	2.7469	0.37320
553	1.0000	1000.0	0.0000	3.1293	0.44039
554	1.0000	1000.0	0.0000	2.0872	0.27128
573	1.0000	1000.0	0.0000	2.4798	0.32921
769	1.0000	1000.0	0.0000	2.5624	0.34289
772	1.0000	1000.0	0.0000	2.0771	0.26906
847	1.0000	1000.0	0.0000	2.1923	0.28579
848	1.0000	1000.0	0.0000	2.8255	0.38686
893	1.0000	1000.0	0.0000	2.0424	0.26379
954	0.89098	0.91235	0.0045843	1.8640	0.25189
